# Supplementary material for: Associations between common genetic variants and income provide insights about the socio-economic health gradient
Source: Nat Hum Behav. 2025 Jan 28;9(4):794–805. doi: 10.1038/s41562-024-02080-7 (PMC12018258; doi:10.1038/s41562-024-02080-7)
Supplement: Supplementary file 4 — Supplementary Tables 1–41. [file 41562_2024_2080_MOESM4_ESM.xlsx]

## Sheet: Table of contents
	ST1. Description of participating cohorts
	ST2. Phenotype Description
	ST3. Genotyping and Imputation
	ST4. Association Analyses
	ST5. SNP filtering
	ST6. Genomic loci associated with Income factor
	ST7. Lead SNPs associated with Income factor
	ST8. Genomic loci associated with occupational income
	ST9. Lead SNPs associated with occupational income
	ST10. Genomic loci associated with household income
	ST11. Lead SNPs associated with household income
	ST12. Genomic loci associated with parental income
	ST13. Heritability estimates of income measures
	ST14. Genetic correlation estimates of income measures
	ST15. Meta-analysis results by sex
	ST16. Meta-analysis results by country
	ST17a. Genetic correlation estimates of meta-analyzed income measures by sex
	ST17b. Cohort-specific cross-sex genetic correlations of individual income
	ST17c. Cohort-specific cross-sex genetic correlations of household income
	ST17d. Cohort-specific cross-sex genetic correlations of occupational income
	ST18. Genetic correlation estimates of income measures by country
	ST19. Genomic loci associated with NonEA-Income
	ST20. Polygenic index analysis results
	ST21. Polygenic index analysis results in the UKB siblings with additional controls
	ST22. Direct genetic effects of Income factor PGI
	ST23. Genetic correlation analysis
	ST24. Gene mapping results for the Income factor GWAS
	ST25. MAGMA gene-based association test results for the Income factor GWAS
	ST26. Tissue-specific enrichment analyses for the Income factor GWAS
	ST27a. Phenome-wide association study of the Income factor PGI in electronic health records for the UKB sibling sample w/out Parental PGI control (ordered by P)
	ST27b. Phenome-wide association study of the Income factor PGI in electronic health records for the UKB sibling sample with Parental PGI control (ordered by P)
	ST28a. Cross-cohort genetic correlations of individual income
	ST28b. Cross-cohort genetic correlations of household income
	ST28c. Cross-cohort genetic correlations of occupational income
	ST29. Individual author contributions according to the CRediT taxonomy
	ST30. Secondary lead SNPs of INC factor GWAS identified by Conditional and Joint Association Analysis (COJO)
	ST31. Causal SNP candidates at each locus of Income Factor GWAS
	ST32. Genes that attained statistical significance using MAGMA on the INC factor
	ST33. Genes that attained statistical significance using MAGMA on the educational attainment (Lee et al.)
	ST34. Genes that attained statistical significance using MAGMA on income from Hill et al.
	ST35. Biological pathways associated with the Income factor
	ST36. Biological pathways associated with educational attainment (Lee et al.)
	ST37. Biological pathways that were significantly associated with the income from Hill et al.
	ST38. Three lead SNPs in the genomewide significant locus for NON-EA income
	ST39. Source of the GWAS summary statistics for hair colour
	ST40. Heritabilities for hair colour phenotypes together with the INC factor and the NonEA Income factor
	ST41. Genetic correlation between the Income factor, NonEa Inc, with hair colours

## Sheet: ST1
ST1. Description of participating cohorts
Study short name	Study full name	Sampling	Country	Sample size				Birth Year ( Mean / Range)	Fraction Female	Cohort Profile
				Individual	Household	Occupational	Parental
1958	1958 British Birth Cohort	Birth cohort	United Kingdom	4748				1958 (1958 - 1958)	0.51	1
AddHealth	The National Longitudinal Study of Adolescent to Adult Health	Population based	United States	4301				1979 (1974 - 1983)	0.49	2
ALSPAC - Mothers	Avon Longitudinal Study of Parents and Children	Birth cohort	United Kingdom			7019		1963 (1947 - 1976)	1	3
ALSPAC - Children				2542				1992 (1991 - 1993)	0.649095
CoLaus	Cohorte Lausannoise	Population based	Switzerland		3717			1953 (1928 - 1970)	0.532957	4
Croatia - Korcula	Croatia - Korcula	Population based	Croatia		2537			1956 (1917 - 1994)	0.63	5
EGCUT	Estonian Genome Center, University of Tartu	Population based	Estonia			79612		1967 (1905 - 2000)	0.657803	6
ELSA	English Longitudinal Study of Aging	Population based	United Kingdom	2745				1947 (1922 - 1970)	0.516576	7
FTC	Finnish Twin Cohort	Population based	Finland	7797				1976 (1937 - 1994)	0.529947	8
GFG	Genes for Good	Facebook Users	United States		20659			1978 (1911 - 2000)	0.724817	9
GS	Generation Scotland: Scottish Family Health Study	Family based	United Kingdom		13367			1957 (1909 - 1980)	0.584724	10
HRS	Health and Retirement Study	Population based	United States	6812				1943 (1908 - 1979)	0.539196	11
HUNT	Nord-Trøndelag Health Study	Population based	Norway			46342		1954 (1907 - 1989)	0.533641	12
iPSYCH	iPSYCH	Case-Control	Denmark				128724	NA (1918 - 1987)	0.496302	13
KORA - S3	Kooperative Gesundheitsforschung in der Region Augsburg	Population based	Germany		2715			1948 (1920 - 1970)	0.490608	14
KORA - S4					3460			1949 (1925 - 1975)	0.496243
LifeLines - Cyto	The LifeLines Cohort Study	Population based	Netherlands		10949	6822		1960 (1921 - 1994)	0.564983	15
LifeLines - UGLI					23514	13528		1965 (1922 - 1995)	0.573573
MCTFR - Children	Minnesota Center for Twin and Family Research	Family based	United States	2137				1979 (1972 - 1984)	0.518484	16
MCTFR - Family					4417			1960 (1926 - 1994)	0.528866
MoBa	Norwegian Mother, Father and Child Cohort Study	Family based	Norway	20428				1971 (1940 - 1978)	0.575778	17
NEO	The Netherlands Epidemiology of Obesity Study	Population based	Netherlands	3144				1954 (1943 - 1967)	0.486323	18
NTR	Netherlands Twin Registry	Family based	Netherlands			6778		1960 (1914-1986)	0.354087	19
QIMR	Queensland Institute of Medical Research	Family based	Australia	4167				1957 (1899 - 1975)	0.425966	[20], [21], [22]
RS I	Rotterdam Study	Population based	Netherlands		4999			1921 (1887 - 1938)	0.571114	23
RS II					1942			1935 (1903 - 1945)	0.532441
RS III					2739			1950 (1910 - 1960)	0.445418
SHIP	Study of Health in Pomerania	Population based	Germany		3228			1944 (1918 - 1969)	0.50062	24
STR	Swedish Twin Registry	Family based	Sweden							25
UKB	UK Biobank	Population based	United Kingdom		382731	282963		1951 (1934 - 1970)	0.54	[26],[27]
UKHLS	Understanding Society	Family based	United Kingdom	6288	8837			1958 (1912 - 1995)	0.554116	28
WLS	Wisconsin Longitudinal Study	Family based	United States	7492	7602			1939 (1918 - 1964)	0.52	29
1	Power, C and Elliott, J. "Cohort Profile: 1958 British birth cohort (National Child Development Study)" International Journal of Epidemiology, 35(1), 34-41. (2006)
2	Harris, K. M., Halpern, C. T., Haberstick, B. C. & Smolen, A. The National Longitudinal Study of Adolescent Health (Add Health) sibling pairs data. Twin Res. Hum. Genet. 16, 391–8 (2013).
3	Boyd, Andy et al. “Cohort Profile: the 'children of the 90s'--the index offspring of the Avon Longitudinal Study of Parents and Children.” International journal of epidemiology vol. 42,1 (2013): 111-27. doi:10.1093/ije/dys064
4	Firmann, Mathieu et al. “The CoLaus study: a population-based study to investigate the epidemiology and genetic determinants of cardiovascular risk factors and metabolic syndrome.” BMC cardiovascular disorders vol. 8 6. 17 Mar. 2008, doi:10.1186/1471-2261-8-6
5	Rudan, Igor et al. “"10001 Dalmatians:" Croatia launches its national biobank.” Croatian medical journal vol. 50,1 (2009): 4-6. doi:10.3325/cmj.2009.50.4
6	Mitt, M., Kals, M., Pärn, K. et al. Improved imputation accuracy of rare and low-frequency variants using population-specific high-coverage WGS-based imputation reference panel. Eur J Hum Genet 25, 869–876 (2017)
7	Banks, J., Batty, GD., Coughlin, K., Dangerfield, P., Marmot, M., Nazroo, J., Oldfield, Z., Steel, N., Steptoe, Wood, M., Zaninotto, P. (2019). English Longitudinal Study of Ageing: Waves 0-9, 1998-2019. [data collection]. 33rd Edition. UK Data Service. SN: 5050, http://doi.org/10.5255/UKDA-SN-5050-20
8	Kaprio, Jaakko. “The Finnish Twin Cohort Study: an update.” Twin research and human genetics : the official journal of the International Society for Twin Studies vol. 16,1 (2013): 157-62. doi:10.1017/thg.2012.142
9	Brieger, Katharine et al. "Genes for Good: Engaging the Public in Genetics Research via Social Media" The American Journal of Human Genetics, Volume 105, Issue 2, 1 August 2019, Pages 441-442
10	Smith, Blair H et al. “Cohort Profile: Generation Scotland: Scottish Family Health Study (GS:SFHS). The study, its participants and their potential for genetic research on health and illness.” International journal of epidemiology vol. 42,3 (2013): 689-700. doi:10.1093/ije/dys084
11	Amanda Sonnega, Jessica D Faul, Mary Beth Ofstedal, Kenneth M Langa, John WR Phillips, David R Weir, Cohort Profile: the Health and Retirement Study (HRS), International Journal of Epidemiology, Volume 43, Issue 2, April 2014, Pages 576–585, https://doi.org/10.1093/ije/dyu067
12	Krokstad, S et al. “Cohort Profile: the HUNT Study, Norway.” International journal of epidemiology vol. 42,4 (2013): 968-77. doi:10.1093/ije/dys095
13	Pedersen, C., Bybjerg-Grauholm, J., Pedersen, M. et al. The iPSYCH2012 case–cohort sample: new directions for unravelling genetic and environmental architectures of severe mental disorders. Mol Psychiatry 23, 6–14 (2018). https://doi-org.vu-nl.idm.oclc.org/10.1038/mp.2017.196
14	Wichmann, H-E et al. “KORA-gen--resource for population genetics, controls and a broad spectrum of disease phenotypes.” Gesundheitswesen (Bundesverband der Arzte des Offentlichen Gesundheitsdienstes (Germany)) vol. 67 Suppl 1 (2005): S26-30. doi:10.1055/s-2005-858226
15	Scholtens, Salome et al. Cohort Profile: LifeLines, a three-generation cohort study and biobank, International Journal of Epidemiology, Volume 44, Issue 4, August 2015, Pages 1172–1180
16	Miller, Michael B et al. “The Minnesota Center for Twin and Family Research genome-wide association study.” Twin research and human genetics : the official journal of the International Society for Twin Studies vol. 15,6 (2012): 767-74. doi:10.1017/thg.2012.62
17	Per Magnus, Charlotte Birke, Kristine Vejrup, Anita Haugan, Elin Alsaker, Anne Kjersti Daltveit, Marte Handal, Margaretha Haugen, Gudrun Høiseth, Gun Peggy Knudsen, Liv Paltiel, Patricia Schreuder, Kristian Tambs, Line Vold, Camilla Stoltenberg, Cohort Profile Update: The Norwegian Mother and Child Cohort Study (MoBa), International Journal of Epidemiology, Volume 45, Issue 2, April 2016, Pages 3…
18	de Mutsert, Renée et al. “The Netherlands Epidemiology of Obesity (NEO) study: study design and data collection.” European journal of epidemiology vol. 28,6 (2013): 513-23. doi:10.1007/s10654-013-9801-3
19	Ligthart, Lannie, et al. “The Netherlands Twin Register: Longitudinal Research Based on Twin and Twin-Family Designs.” Twin Research and Human Genetics, vol. 22, no. 6, 2019, pp. 623–636., doi:10.1017/thg.2019.93.
20	KNOPIK, V., HEATH, A., MADDEN, P., BUCHOLZ, K., SLUTSKE, W., NELSON, E., . . . MARTIN, N. (2004). Genetic effects on alcohol dependence risk: Re-evaluating the importance of psychiatric and other heritable risk factors. Psychological Medicine, 34(8), 1519-1530. doi:10.1017/S0033291704002922
21	Heath, A.C. et al "A Quantitative-Trait Genome-Wide Association Study of Alcoholism Risk in the Community: Findings and Implications" Biological Psychiatry, vol 70, 6 (2011)
22	Medland, Sarah E et al. “Common variants in the trichohyalin gene are associated with straight hair in Europeans.” American journal of human genetics vol. 85,5 (2009): 750-5. doi:10.1016/j.ajhg.2009.10.009
23	Ikram, M Arfan et al. “The Rotterdam Study: 2018 update on objectives, design and main results.” European journal of epidemiology vol. 32,9 (2017): 807-850. doi:10.1007/s10654-017-0321-4
24	Völzke, Henry et al. “Cohort profile: the study of health in Pomerania.” International journal of epidemiology vol. 40,2 (2011): 294-307. doi:10.1093/ije/dyp394
25
26	Sudlow, C. et al. UK Biobank: An open access resource for identifying the causes of a wide range of complex diseases of middle and old age. PLoS Med. 12, e1001779 (2015).
27	Bycroft, C., Freeman, C., Petkova, D. et al. The UK Biobank resource with deep phenotyping and genomic data. Nature 562, 203–209 (2018).
28	University of Essex. Institute for Social and Economic Research, NatCen Social Research and Kantar Public, [producers]: Understanding Society: Waves 1-6, 2009-2015 [computer file]. 8th Edition. Colchester, Essex: UK Data Service [distributor], November 2016. SN: 6614
29	Herd, P., Carr, D. & Roan, C. Cohort profile: Wisconsin longitudinal study (WLS). Int. J. Epidemiol. 43, 34–41 (2014).
[30]	Fraser, A. et al. "Cohort Profile: The Avon Longitudinal Study of Parents and Children: ALSPAC mothers cohort." International Journal of Epidemiology vol. 42,1 (2013): 97-110.

## Sheet: ST2
ST2. Phenotype Description
Study	Phenotype	Registry-based or Self-reported	Single Observation, Average or Panel	Survey Question or Description
1958	Individual	Self-reported	Panel	Total gross pay
AddHealth	Individual	Self-reported	Single Observation	"Now think about your personal earnings. In {2006/2007/2008}, how much income did you receive from personal earnings before taxes—that is, wages or salaries, including tips, bonuses, and overtime pay, and income from self-employment? "
ALSPAC - Mothers	Occupational	Self-reported	Single Observation	Derived variable - Occupational wage from standardized occupation codes
ALSPAC - Children	Individual	Self-reported	Single Observation	What is your total take-home pay each month (after tax and national insurance are removed as appropriate)? If possible, please refer to a recent payslip. If this is not possible, please estimate. If irregular work, please give an average per month.
CoLaus	Household	Self-reported	Single Observation	Quel est le montant total des revenus mensuels bruts de votre foyer? C’est-à-dire la somme des revenus des personnes de votre foyer ou vos propres revenus si vous vivez seul(e), quelle qu’en soit l’origine.
Croatia - Korcula	Household	Self-reported	Single Observation	Monthy Household Income using 6 categories
EGCUT	Occupational	Self-reported	Single Observation	Derived variable - What is your current occupation?
ELSA	Individual	Self-reported	Panel	Derived variable - Individual earnings after tax and other deductions
FTC	Individual	Self-reported	Single Observation	How much is Your monthly income, pretax?
GFG	Household	Self-reported	Single Observation	What is your best estimate of the current total yearly income of all individuals living in your household (for example, family members) with whom you share finances?<br><br>Please include all sources of income, before taxes, in U.S. Dollars.
GS	Household	Self-reported	Single Observation	Average total income before tax of your entire household? 1 - <10,000,2 - 10,000-30,000,3 - 30,000-50,000,4 - 50,000-70,000,5 - 70,000+,6 - prefer not-answer
HRS	Individual	Self-reported	Panel	Derived variable - Individual earnings, the sum of wage/salary income, bonuses/overtime pay/commissions/tips, 2nd job or military reserve earnings, professional practice or trade income.
HUNT	Occupational	Self-reported	Single Observation	Derived occupational wage from occupation codes
iPSYCH	Parental	Registry-based	Average	Average income of their mothers or fathers between age 30 and 55
KORA - S3	Household	Self-reported	Single Observation	What is the monthly household income, i.e. the net income, that all of you have available after taxes and social contributions?
KORA - S4	Household	Self-reported	Single Observation	What is the total monthly net income of your household, i.e. the income of all household members after taxes and social contributions? Please indicate the corresponding number from the list.
LifeLines - Cyto	Household	Self-reported	Single Observation	Hoeveel bedraagt het netto inkomen per maand. Dus wat contant en/of op uw bank/giro ontvangt. LET OP: als u het huishouden met iemand deelt, dan ook de inkomsten van uw partner(s) meetellen.
	Occupational	Self-reported	Single Observation	What is your current or last occupation? (recoded into isco, recoded into income)
LifeLines - UGLI	Household	Self-reported	Single Observation	Hoeveel bedraagt het netto inkomen per maand. Dus wat contant en/of op uw bank/giro ontvangt. LET OP: als u het huishouden met iemand deelt, dan ook de inkomsten van uw partner(s) meetellen.
	Occupational	Self-reported	Single Observation	What is your current or last occupation? (recoded into isco, recoded into income)
MCTFR - Children	Individual	Self-reported	Single Observation	"What is your annual income from salary before taxes?"
MCTFR - Family	Household	Self-reported	Single Observation	"What is the total gross income from all sources (before taxes but after business expenses) for your household."
MoBa	Individual	Self-reported	Single Observation	What was your gross income (before tax) last year? (using categories)
NEO	Individual	Self-reported	Single Observation	What is your net monthly income? (that is the amount paid into your account each month by your employer or benefits agency)
NTR	Occupational	Self-reported	Single Observation	Derived income - Income derived from ISCO codes based on job description
QIMR	Individual	Self-reported	Single Observation	(1) [older studies] "Thinking of the income you make from all sources -- salary, investments, pensions, and other sources - approximately how much did you earn before tax (gross) during the last financial year ?" [in 8 bins from 0 to AU$50000; the midrange income for the bin was used in analysis, or the low end of the bin if the highest bin]; or (2) [newer studies] "What is your current combined …
RS	Household	Self-reported	Single Observation	"Could you indicate on this map what income represents the current total monthly income of your household?" and "How many people, including you, have to live from this income?"
SHIP	Household	Self-reported	Single Observation	Wie hoch ist etwa das monatliche Haushaltseinkommen, das heißt das Nettoeinkommen, das Ihnen allen zusammen nach Abzug der Steuern und Sozialabgaben zur Verfügung steht? Es würde uns helfen, wenn Sie die Einkommensgruppe nennen könnten, zu der Ihr Haushalt gehört.
STR	Individual	Registry-based
UKB	Household	Self-reported	Single Observation	What is the average total income before tax received by your HOUSEHOLD?
	Occupational	Self-reported	Single Observation	Derived variable - Occupational wage from standardized occupation codes
UKHLS	Individual	Self-reported	Panel	Derived variable - monthly gross labour income
	Household	Self-reported	Panel	Derived variable - gross household income, the month before interview
WLS	Individual	Self-reported	Single Observation	Base hourly wage rate at current/last job.
	Household	Self-reported	Single Observation	Total income for respondent's entire household in the last 12 months

## Sheet: ST3
ST3. Genotyping and Imputation
Study	Platform	SNP level exclusions			Subject level exclusions			Imputation software and reference sample
		MAF	Call Rate	HWE P-value	Call rate	Income exclusions	Other exclusions	Software	Sample	Version	EUR / ALL
1958	illumina_1.2m, affymetrix_v6, infinium_humanhap_550k_v1.1, infinium_humanhap_550k_v3	0.001	0.95	0.0001	0.9		1) Ancestry Outliers 2) Sex mismatch 3) Duplicates	Minimac4	HRC	1.1	ALL
AddHealth	Illumina Human Omni1-Quad BeadChip, Illumina Human Omni-2.5 Quad BeadChip	0.001	0.95	0.0001	0.95		1) Ancestry outliers 2) Sex mismatch 3) Autosomal Hetero-/Homozygosity Outliers 4) Duplicates	Minimac	1000 Genomes Phase	3	EUR
ALSPAC - Mothers	Illumina human660W quad	0.01	0.95	5e-07	0.95		1) Close relatives 2) Ancestry outliers 3) Sex mismatch 4) Autosomal Hetero-/Homozygosity Outliers	IMPUTE2	1000 Genomes Phase 1	3	ALL
ALSPAC - Children	Illumina HumanHap550 quad	0.01	0.95	5e-07	0.95		1) Close relatives 2) Ancestry outliers 3) Sex mismatch 4) Autosomal Hetero-/Homozygosity Outliers	IMPUTE2	1000 Genomes Phase 1	3	ALL
CoLaus	Affymetrix 500K	0.01	0.9	1e-07	0.9		1) Close relatives 2) Ancestry outliers	MiniMac3	1000 Genomes Phase 3	5	ALL
Croatia - Korcula	Illumina Human370CNV-Quad	0.01	0.98	1e-06	0.97		1) Sex mismatch 2) Autosomal Hetero-/Homozygosity Outliers	PBWT - Sanger imputation server	HRC	1.1	EUR
EGCUT	GSA MD-24v3-0	0.01	0.95	1E10-5	0.95		1) Close relatives 2) Ancestry outliers 3) Sex mismatch 4) Autosomal Hetero-/Homozygosity Outliers	BEAGLE	HRC and Estonia specific reference sample	1.1 / Mitt et al, EJHG 2017	EUR
ELSA	HumanOmni2.5 BeadChips (HumanOmni2.5-4v1, HumanOmni2.5-8v1.3)	0.01	0.95	1E10-4	0.99		1) Ancestry Outliers 2) Sex mismatch 3) Duplicates 4) Autosomal Hetero-/Homozygosity Outliers	IMPUTE2	1000 Genomes Phase 1	3	ALL
FTC	Illumina Human610-Quad v1.0 B, Human670-QuadCustom v1.0 A, Illumina HumanCoreExome- (12 v1.0 A, 12 v1.1 A, 24 v1.0 A, 24 v1.1 A, 24 v1.2 A), Affymetrix FinnGen Axiom array	0.01	0.95 (batch 2) 0.975 (batch 1 and 3)	1e-06	0.98 (batch 1), 0.95 (batch 2 and 3)		1) Ancestry Outliers 2) Sex mismatch 3) Duplicates 4) Autosomal Hetero-/Homozygosity Outliers	MiniMac3	HRC	1.1	EUR
GFG	Illumina Infinium CoreExome-24 v.1.0 and v.1.1	5e-05	0.95	8e-08	0.99		1) Sex mismatch 2) Duplicates	MiniMac4 - Michigan Imputation Server	1000 Genomes Phase 3	5	ALL
GS	Illumina HumanOmniExpressExome-8 v1.0 and v1.2	0.01	0.98	1e-06	0.98			IMPUTE2	HRC	1.1	EUR
HRS	HumanOmni2.5 BeadChips (HumanOmni2.5-4v1, HumanOmni2.5-8v1)	0.01	0.98	0.0001	0.98		1) Ancestry Outliers 2) Sex mismatch 3) Duplicates	IMPUTE2	1000 Genomes Phase 1	3	ALL
HUNT	Illumina HumanCoreExome	0	0.99	0.0001	0.99		1) Ancestry Outliers 2) Gonosomal constellations other than XX and XY 3) Sex mismatch 4) Duplicates 5) Mendelian Errors 6) Autosomal Hetero-/Homozygosity Outliers	Minimac3	HRC and HUNT WGS	1.1	EUR
iPSYCH	Illumina PsychChip	0.001	0.9	1e-06	0.99		1) Close relatives 2) Ancestry outliers 3) Sex mismatch 4) Duplicates 5) Autosomal Hetero-/Homozygosity Outliers	IMPUTE2	1000 Genomes Phase 3	5	ALL
KORA - S3	Illumina Omni	0.01	0.98	5e-06	0.97		1) Ancestry Outliers 2) Sex mismatch 3) Duplicates 4) Autosomal Hetero-/Homozygosity Outliers	IMPUTE2	1000 Genomes Phase 3	5	EUR
KORA - S4	Affymetrix Axiom	0.02	0.98	5e-10	0.97		1) Ancestry Outliers 2) Sex mismatch 3) Duplicates 4) Autosomal Hetero-/Homozygosity Outliers	IMPUTE2	1000 Genomes Phase 3	5	EUR
LifeLines - Cyto	HumanCytoSNP-12 BeadChip	0.01	0.95	0.0001	0.8		1) Ancestry Outliers 2) Sex mismatch 3) Duplicates 4) Autosomal Hetero-/Homozygosity Outliers	MiniMac	GoNL and 1000 Genomes Phase 1	3 (1000 Genomes)	EUR
LifeLines - UGLI	Illumina global screening array (GSA) Beadchip-24 v1.0	0	0.99	1e-06	0.8		1) Ancestry Outliers 2) Sex mismatch 3) Duplicates 4) Autosomal Hetero-/Homozygosity Outliers	PBWT - Sanger imputation server	HRC	1.1	EUR
MCTFR	Illumina Human660W-Quad array	0.01	0.99	1e-07			1) Ancestry Outliers	MiniMac	1000 Genomes Phase 3	5	EUR
MoBa	Illumina HumanCoreExome-12 v1.1 and HumanCoreExome-24 v.1.0	0.01	0.98	1e-06	0.98		1) Ancestry Outliers 2) Sex mismatch 3) Pedigree mismatch 4) Duplicates 5) Autosomal Hetero-/Homozygosity Outliers	PBWT - Sanger imputation server	HRC	1.1	ALL
NEO	Illumina HumanCoreExome-24v1	0	0.98	1e-06	0.98		1) Close Relatives 2) Ancestry Outliers 3) Sex mismatch 4) Duplicates 5) Autosomal Hetero-/Homozygosity Outliers	IMPUTE2	1000 Genomes Phase 1	3	ALL
NTR	Illumina 370K, 660K, Omni 1M, Perlegen-Affymetrix 5.0, 6.0 907K	1e-06	0.95	1e-06	0.9	Phenotypic Outiers	1) Ancestry Outliers 2) Genotype mismatches between batches and zygosity 3) Sex mismatch 4) Duplicates 5) Autosomal Hetero-/Homozygosity Outliers	Minimac3	1000 Genomes Phase 3	5	ALL
QIMR	Illumina 317, 370, 610, 660K, Core+Exome, PsychArray, Omni2.5, OmniExpress	0.01	0.95	1e-06	0.97		1) Ancestry Outliers 2) Sex mismatch 3) Pedigree mismatch 4) Mendelian Errors	Minimac3 - Michigan Imputation Server	HRC	1.1	ALL
RS	Illumina 550 (+duo), 610-Quad	0.01	0.9	1e-06	0.975		1) Close Relatives 2) Ancestry Outliers 3) Sex mismatch 4) Duplicates	MaCH	HRC	1.1	EUR
SHIP	Affymetrix SNP 6.0	0	0.95	0.0001	0.92		1) Sex mismatch 2) Duplicates 3) Autosomal Hetero-/Homozygosity Outliers	Minimac3 - Michigan Imputation Server	HRC	1.1	ALL
STR
UKB	Various versions of Affymetrix UK Biobank Axiom array	0.01	0.9	1e-12	Flagged with heterozygosity outliers		1) Sex mismatch 2) Autosomal Hetero-/Homozygosity Outliers	IMPUTE4	HRC and UK10K	1.1 (HRC)	ALL
UKHLS	Illumina CoreExome v1.0	0	0.98	0.0001	0.98	Self-reported income ≤ 0	1) Close Relatives 2) Ancestry Outliers 3) Genotype mismatch 4) Sex mismatch 5) Pedigree mismatch 6) Duplicates 7) Autosomal Hetero-/Homozygosity Outliers	IMPUTE2	1000 Genomes Phase 1 and UK10K	3	ALL
WLS	Illumina OmniExpress	0.0001	0.9	0.0001	0.98	Self-reported income ≤ 0	1) Ancestry Outliers 2) Sex mismatch 3) Duplicates	IMPUTE2	1000 Genomes Phase 1	3	ALL

## Sheet: ST4
ST4. Association Analyses
Cohort	Software	Variables omitted	Additional controls	Familial adjustment
1958	GCTA-fastGWA v1.93.2b			Linear Mixed Model
AddHealth	GCTA-fastGWA v1.93.2b			Linear Mixed Model
ALSPAC	SNPTEST v2.5.4			None
CoLaus	GCTA 1.92.1		Dummy variable for retirement benefits	None
Croatia - Korcula	RegScan v0.2			GenABEL
EGCUT	SAIGE 0.29.4.2			Linear Mixed Model
ELSA	GCTA v1.91.7			Linear Mixed Model
FTC	RVTESTS v2.0.9			Linear Mixed Model
GFG	BOLT-LMM		Dummy variables for unemployment, materinity, stay at home parents, disabled and retired, and number of adults in the household	Linear Mixed Model
GS	BOLT-LMM v2.3.2			Linear Mixed Model
HRS	GCTA v1.91.7			Linear Mixed Model
HUNT	BOLT-LMM v2.3.4		Dummy variables for genotyping batches	Linear Mixed Model
iPSYCH	BOLT-LMM v2.3.2		Dummy variables for disease status and survey wave, number of adults in the household (household income only)	Linear Mixed Model
KORA	SNPTEST v2.5.4			None
LifeLines	BOLT-LMM v2.3.4			Linear Mixed Model
MCTFR	GCTA v1.92.2			Linear Mixed Model
MoBa	BOLT-LMM v2.3.4		Dummy variables for genotyping batches	Linear Mixed Model
NEO	SNPTEST v2.5.4			None
NTR	Saige v0.38		Dummy variables for genotyping platforms	Linear Mixed Model
QIMR	BOLT-LMM v2.3.2	Birth year variables	Dummy variables for year of measurement and genotyping platforms	Linear Mixed Model
RS	RVTESTS			None
SHIP	EPACTS 3.2.6		Number of adults in the household	None
UKB	BOLT-LMM v2.3.4		Dummy variables for assessment center (all) and Employment status (only for household income)	Linear Mixed Model
UKHLS	SNPTEST v2.5.2			None
WLS	GCTA-fastGWA v1.93.2b		Dummy variable for sibling respondents	Linear Mixed Model

## Sheet: ST5
ST5. SNP filtering
Cohort	Phenotype	Gender	Variants in cohort summary before EasyQC steps	Step 1: Inadmissible alleles	SNPs in cohort summary statistic before QC	Step 2: Variable quality	Step 3: Drop X Chromosome	Step 4: MAF or MAC	Step 5: Imputation quality	Step 6: HWE Pvalue	Step 7: Duplicated Chr Pos ID	Step 8a: SNP not in reference file	Step 8b: Allele mismatch	Step 9: AF outlier	SNPs remaining after QC	λGC
1958	Individual	female	10416124	0	10416124	0	0	5178615	0	77	484	18094	0	0	5218370	1.00088
		male	10416083	0	10416083	0	0	5207851	1	42	472	18019	0	0	5189226	1.00107
AddHealth	Individual	female	8186285	0	8186285	0	0	4088453	4014	9	922	10812	0	2	4081151	1.00216
		male	8186385	0	8186385	0	0	4042925	4015	49	1000	10863	0	0	4126533	1.00305
ALSPAC - Mothers	Occupational	female	27375080	1306612	26068468	9555456	0	8807059	393920	8	25	562101	61	1795	6748018	1.02697
ALSPAC - Children	Individual	female	27375080	1306612	26068468	12920399	0	7668049	149776	30	14	446744	23	1763	4881656	1.00356
		male	27375080	1306612	26068468	14200769	0	7495647	101088	234	6	367662	17	1733	3901306	1.00493
CoLaus	Household	female	46126171	2953963	43172208	27199373	0	10496974	593778	298	0	442833	63	2801	4436088	0.991238
		male	46126171	2953963	43172208	27527420	0	10462512	543111	280	0	425152	60	2790	4210883	1.05357
Croatia - Korcula	Household	female	12279963	0	12279963	7454	0	7129583	42120	16	0	16241	0	144	5084405	0.988848
		male	11887575	0	11887575	5905	0	7678281	28261	321	0	13465	0	254	4161088	0.987461
EGCUT	Occupational	female	26056411	1909335	24147076	3490	0	12857013	42887	0	3507	856857	2458	2155	10375202	1.05895
		male	26032907	1907473	24125434	3448	0	14273482	20430	0	3198	599061	962	2154	9219501	1.00162
ELSA	Individual	female	7938151	0	7938151	3	0	2737154	0	3544	4542	564053	182	6409	4617729	0.996449
		male	7938151	0	7938151	0	0	2846994	0	3480	4349	553346	177	6370	4519093	1.01908
FTC	Individual	female	39127678	0	39127678	1894227	0	30692939	20526	1158	3417	21941	0	447	6489615	1.01519
		male	39127678	0	39127678	1953484	0	30812517	19314	711	3174	21619	0	376	6313318	1.01599
GFG	Household	female	23272178	1978465	21293713	5581688	0	8042511	996807	0	8174	592281	169	3605	6060317	1.04746
		male	23103551	1966398	21137153	7833940	0	6295183	772959	3	7223	563429	142	3607	5653454	1
GS	Household	female	12378367	0	12378367	0	0	5406833	55404	0	3013	22594	0	28	6887483	1
		male	12378367	0	12378367	0	0	4896335	70395	0	3607	23433	0	36	7380955	1.04746
HRS	Individual	female	8591082	352	8590730	167485	0	2898084	0	305844	0	425719	80	1454	4792064	1.00494
		male	8591082	352	8590730	245541	0	3015791	0	299385	0	412493	67	1439	4616014	0.996361
HUNT	Occupational	female	24390720	736232	23654488	827685	0	12824699	108974	0	7557	635839	327	552	9241311	1.09656
		male	24390720	736232	23654488	1067988	0	12859922	99932	0	7131	616695	272	525	8994906	1.04746
iPSYCH	Parental Proxy	female	6874560	0	6874560	320	0	0	185984	0	0	541778	97	2200	6144181	1.04746
		male	6874560	0	6874560	320	0	0	185984	0	0	541778	97	2202	6144179	1.09656
KORA - S3	Household	female	19529344	1691975	17837369	11152	0	12440562	92431	9	4628	554249	106	4358	4725252	0.997148
		male	19747966	1701792	18046174	12538	0	12575508	94282	5	4761	560046	106	4361	4789812	1.00249
KORA - S4	Household	female	21136235	1768030	19368205	19275	0	13514618	195217	11	5334	579671	112	4820	5043819	1.01053
		male	21213858	1770381	19443477	19149	0	13560487	196425	17	5408	581978	113	4799	5069699	0.999753
LifeLines - Cyto	Household	female	45837198	1969771	43867427	15470807	0	20742155	179880	10	10536	575819	216	8299	6869172	1
		male	45837198	1969771	43867427	16371761	0	20259384	151772	10	9976	550802	170	8290	6505289	1.04746
LifeLines - Cyto	Occupational	female	45837198	1969771	43867427	17024376	0	19920075	134310	10	9623	531538	137	8334	6229404	1
		male	45837198	1969771	43867427	18093699	0	19319113	110134	10	9018	501424	109	8323	5816581	1
LifeLines - UGLI	Household	female	39595748	0	39595748	11034355	0	20361152	90730	21	85236	1583	0	1345	8004177	1.04746
		male	40297838	0	40297838	12495263	0	19934708	102773	75	163176	2439	0	1343	7571419	1
LifeLines - UGLI	Occupational	female	39595748	0	39595748	13522409	0	18674499	65109	316	76623	1417	0	1331	7238577	1
		male	40297838	0	40297838	15359686	0	17929765	79192	344	143372	2306	0	1321	6757545	1
MCTFR - Children	Individual	female	16163077	0	16163077	0	0	11684203	15799	385	866	17953	0	19	4442992	1.01934
		male	15707463	0	15707463	0	0	11354474	14829	383	776	17560	0	16	4318655	1.04641
MCTFR - Family	Household	female	20005293	0	20005293	0	0	14373347	23005	135	1867	20551	0	21	5584507	1.04817
		male	19549783	0	19549783	0	0	14084332	21452	134	1673	20242	0	14	5420270	1.0385
MoBa	Individual	female	39131578	0	39131578	10687718	0	20469440	48953	0	4865	24129	0	31	7891585	1.04746
		male	39131578	0	39131578	12197702	0	19413069	38434	19883	4234	23355	0	25	7430649	1
NEO	Individual	female	29736423	1378071	28358352	15450836	0	7763627	411077	0	0	324625	57	963	4407167	1.01069
		male	29736423	1378071	28358352	15338899	0	7786367	422815	0	0	329468	60	961	4479782	1.01244
NTR	Occupational	female	31485106	2541975	28943131	50	1283974	20350825	714123	0	7460	589193	131	3844	5986080	0.994744
		male	27565102	2325045	25240057	1914	1174838	17697732	497563	0	5863	540561	113	3824	5311791	1.0059
QIMRB	Individual	female	39117105	4436735	34680370	16693228	0	12782800	70828	0	1156	19070	0	7	5112127	1.01213
		male	39117105	4436735	34680370	15346902	0	13701037	84636	0	1523	19953	0	8	5524790	0.995626
RS I	Household	female	7746023	0	7746023	1	0	1796561	58938	7	2105	20797	0	0	5865514	1.04373
		male	7746630	0	7746630	3	0	2213536	51726	9	1638	20118	0	0	5457967	1.04289
RS II	Household	female	7746467	0	7746467	5	0	3380201	36645	35	748	17299	0	0	4310790	1.05507
		male	7737562	0	7737562	4	0	3607310	33919	333	627	16534	0	0	4078212	1.04738
RS III	Household	female	7746535	0	7746535	5	0	2742355	41415	53	1119	19037	0	0	4941436	1.03424
		male	7748321	0	7748321	5	0	3096952	37258	42	890	18177	0	0	4594111	1.021
SHIP	Household	female	39127678	0	39127678	22330316	0	11692277	44649	0	1276	13722	0	603	5043564	1.01317
		male	39127678	0	39127678	22312093	0	11712729	44679	0	1274	13721	0	601	5041312	1.00692
UKB	Household	female	18391744	1764390	16627354	729160	0	2810952	683982	0	10334	1572285	1614	308	10808402	1.14736
		male	18392183	1764416	16627767	729160	0	2815983	683394	0	10326	1571623	1608	307	10805057	1.14736
UKB	Occupational	female	18391410	1764386	16627024	729159	0	2811585	683167	0	10334	1571363	1607	310	10809183	1.14736
		male	18391316	1764376	16626940	729160	0	2817453	682360	0	10330	1570630	1609	309	10804776	1.14736
UKHLS	Household	female	24727462	1938967	22788495	3464376	0	12564855	219143	0	8	510141	96	1571	6028303	1.01684
		male	24727458	1938967	22788491	4263405	0	12133710	184146	0	8	492561	90	1567	5713002	0.999261
UKHLS	Individual	female	24727454	1938967	22788487	4693995	0	11885188	168763	0	7	483221	87	1558	5555667	1.01365
		male	24727454	1938967	22788487	5305272	0	11543235	149351	0	7	468439	79	1559	5320544	1.00291
WLS	Household	female	13965879	1187461	12778418	0	0	6743084	0	133	6300	473609	164	2336	5546500	0.994345
		male	13544776	1156654	12388122	0	0	6441917	0	132	6117	467317	163	2341	5464026	0.993252
WLS	Individual	female	13725404	1169865	12555539	0	0	6564513	0	132	6222	470409	163	2338	5505548	0.996259
		male	13669800	1165930	12503870	0	0	6552112	0	132	6116	467748	163	2340	5469151	0.985313
Note: The p-values of Hardy–Weinberg equilibrium test were obtained by 2-sided Chi2 tests.

## Sheet: ST6
ST6. Genomic loci associated with Income factor
Genomic Locus	Chromosome	Start	End	N SNPs	N GWAS SNPs	N Ind Sig SNPs	N Lead SNPs	Lead SNPs
1	1	20884151	20904858	12	11	1	1	rs488786
2	1	28650377	29169593	413	324	5	1	rs2840765
3	1	43788172	44465419	318	242	10	1	rs2494995
4	1	72461382	74161795	387	314	8	4	rs11587434;rs1157072;rs12131707;rs12140966
5	1	91189731	91234126	59	53	3	1	rs1008078
6	1	96169760	96221653	38	32	1	1	rs11586170
7	1	96877548	96976835	20	18	1	1	rs623560
8	1	107537916	107627697	48	34	1	1	rs12401598
9	1	201787940	201887457	56	45	1	1	rs1400875
10	1	204448441	204617751	181	142	4	1	rs3747631
11	1	243102051	243579112	258	121	3	1	rs6429422
12	2	22548774	22606275	33	28	1	1	rs1995812
13	2	44739872	44882800	248	193	1	1	rs1377906
14	2	60114796	60241822	89	82	3	1	rs4671358
15	2	60607636	61854852	113	80	9	4	rs45564436;rs357001;rs10496091;rs34045986
16	2	68039672	68082920	36	32	1	1	rs733709
17	2	97582235	98660883	15	10	1	1	rs75708852
18	2	99679099	101338641	708	588	21	4	rs11123818;rs56211325;rs2970991;rs79031066
19	2	105915711	105994827	23	21	1	1	rs3087523
20	2	142218613	142385034	68	57	1	1	rs62167936
21	2	173929607	174072081	47	40	1	1	rs7575189
22	2	185921692	186059597	73	59	1	1	rs10188385
23	2	188898546	189836303	311	266	1	1	rs11685933
24	2	193742529	194007719	290	230	1	1	rs2357461
25	2	199361276	199653885	226	186	5	1	rs4850855
26	2	203027088	204410908	265	206	5	1	rs12474453
27	2	212585422	212778384	325	260	12	2	rs55897719;rs6727114
28	2	215241551	215241881	2	2	1	1	rs73989464
29	2	233557043	233754364	176	143	1	1	rs34880628
30	2	237050472	237130344	179	149	2	1	rs1316457
31	3	16843737	16879208	41	41	1	1	rs9882532
32	3	47060895	51343305	2763	2156	40	11	rs62260764;rs13324142;rs138412093;rs13078949;rs6774721;rs112101327;rs1317154;rs142344547;rs112634398;rs12492113;rs4261877
33	3	84298984	84693449	173	124	1	1	rs2046440
34	3	85084563	86183716	536	417	8	3	rs1901547;rs17517170;rs9841158
35	3	123762586	123936339	114	101	1	1	rs9856289
36	3	127107213	127203699	77	67	1	1	rs57706556
37	3	180717394	181018741	46	40	1	1	rs741501
38	4	2845274	3444690	340	271	9	4	rs17834203;rs362309;rs362307;rs35986547
39	4	17789325	18035250	305	241	1	1	rs13131350
40	4	67801134	68058681	230	178	2	1	rs13107506
41	4	103112470	103387161	24	19	2	1	rs35518360
42	4	106048360	106378284	338	248	6	1	rs2647234
43	4	152454334	152752413	184	154	1	1	rs13149588
44	4	159651875	159923262	216	156	2	1	rs7666007
45	5	7367049	7388622	5	5	1	1	rs77543296
46	5	59705723	60855070	662	484	19	2	rs62366190;rs79009682
47	5	63505363	63841538	50	40	2	1	rs6870654
48	5	67763676	67824690	5	5	1	1	rs10515086
49	5	87232817	88065637	208	177	6	2	rs12653396;rs6882046
50	5	89065365	89206800	43	35	1	1	rs10052296
51	5	92683607	93537741	93	71	3	1	rs114468556
52	5	103714957	104082179	39	28	2	1	rs161645
53	5	106620970	106790327	41	37	3	2	rs11749826;rs152585
54	5	122652820	123122923	169	143	2	1	rs36048468
55	5	141122067	141139452	23	21	2	1	rs32940
56	5	169364639	169390084	11	6	1	1	rs11134597
57	6	12768218	12874040	9	5	2	1	rs2026458
58	6	13758703	13788252	38	27	1	1	rs9464277
59	6	26254271	26671135	248	215	2	2	rs766406;rs9467804
60	6	37368362	37488116	87	64	1	1	rs10947675
61	6	97752104	98815591	874	686	24	6	rs10499014;rs11153822;rs72936857;rs9375188;rs56081191;rs6569372
62	6	114184248	114218608	11	11	1	1	rs117005905
63	6	119068833	119430226	155	121	2	1	rs794865
64	6	126659043	127167072	272	202	2	1	rs9388490
65	6	140387945	141216168	80	55	2	1	rs72979823
66	6	152201201	152264529	47	38	1	1	rs12204714
67	7	2171155	2248472	70	50	1	1	rs13240401
68	7	8001001	8134294	158	136	7	2	rs9640052;rs17568389
69	7	45459876	45511412	3	2	1	1	rs116954108
70	7	75607155	75852480	184	153	1	1	rs4728548
71	7	86198818	86340497	90	80	1	1	rs1405876
72	7	92646881	92681443	49	36	1	1	rs12534506
73	7	99894971	100101648	191	132	1	1	rs2406253
74	7	104466964	105041949	293	227	8	1	rs17706864
75	7	125858217	126171011	87	70	1	1	rs13240504
76	7	132953698	133733917	252	201	2	1	rs4731967
77	7	150736382	150798980	38	31	1	1	rs11765015
78	8	4780780	4849606	82	70	1	1	rs4537322
79	8	13948496	14025149	57	44	1	1	rs9643972
80	8	30819854	30869315	62	47	2	1	rs2725371
81	8	56122155	56236751	58	49	1	1	rs11784187
82	8	57329458	57436577	13	10	2	1	rs2246873
83	8	66358819	66404202	13	7	1	1	rs7838687
84	8	92976563	93180965	195	160	1	1	rs7827887
85	8	118828569	118922507	30	24	3	1	rs17430287
86	8	120086192	120171633	18	14	1	1	rs72682425
87	9	1669625	1792147	355	275	11	1	rs3847223
88	9	23291526	23422484	227	198	12	1	rs10429537
89	9	82422008	82479380	46	36	3	1	rs4877514
90	9	96155812	96466200	99	85	2	1	rs3750358
91	9	99084471	99282269	210	162	3	1	rs2181071
92	9	124585739	124644295	116	97	3	1	rs10818605
93	9	126326884	126690157	152	130	4	1	rs7029417
94	10	63557049	63615482	45	35	2	1	rs10821924
95	10	64822828	65357438	270	198	2	1	rs10740118
96	10	67767951	67767951	1	1	1	1	rs12359372
97	10	103379885	104201598	304	254	9	3	rs2735421;rs17698831;rs10786662
98	10	104563808	105165256	398	319	3	1	rs12773916
99	10	105428152	105428152	1	1	1	1	rs3781339
100	10	106202272	106208798	2	2	1	1	rs11192059
101	10	107280880	107567083	72	53	1	1	rs1833482
102	10	133729181	133815530	38	28	2	1	rs9419387
103	11	12719794	12896590	166	133	4	1	rs7940022
104	11	24932312	25098090	425	318	1	1	rs7483842
105	11	27477864	27631005	47	37	1	1	rs11030034
106	11	46062245	46167596	13	12	2	1	rs75166711
107	11	76464812	76505202	38	31	1	1	rs12290350
108	11	80305937	80538610	92	71	2	2	rs1949885;rs10897675
109	11	90394540	90539430	237	187	2	1	rs10830568
110	11	95834689	95849027	10	10	1	1	rs7108077
111	12	13414139	13417617	4	4	1	1	rs4539421
112	12	48424497	48655268	65	45	1	1	rs4760684
113	12	49387955	49479968	44	29	1	1	rs10459232
114	12	56368078	56584247	72	52	2	1	rs10876864
115	12	58270921	58487055	431	303	3	1	rs7954591
116	12	83858153	84165561	544	415	4	1	rs10779006
117	12	89726027	89776845	13	10	1	1	rs10506965
118	12	123450765	123913433	312	244	2	1	rs7953929
119	12	130741224	130762572	28	24	1	1	rs35835494
120	13	58252801	58717504	467	368	6	1	rs17262885
121	13	74715428	74761259	33	28	1	1	rs4528452
122	13	99092052	99245713	176	140	4	1	rs9556958
123	13	100648356	100780196	43	30	2	1	rs7323466
124	14	23369994	23478860	122	86	1	1	rs59841088
125	14	29505323	29854122	192	154	4	1	rs4981684
126	14	33257891	33309495	44	37	1	1	rs10145461
127	14	60789828	61108825	168	134	1	1	rs7155448
128	14	73274745	73710734	180	140	5	1	rs177413
129	15	78031486	78093137	4	3	1	1	rs72730705
130	16	28330968	29001460	450	280	8	1	rs4788081
131	16	30585535	31149142	81	56	2	1	rs6565192
132	16	49781007	49835108	25	22	1	1	rs6500255
133	16	53428157	53538157	51	33	1	1	rs72801818
134	16	71835236	72022965	125	97	2	1	rs4788593
135	16	76432725	76481824	203	182	1	1	rs1506818
136	16	89385582	90110798	78	60	5	1	rs77270200
137	17	38278787	38536176	8	6	1	1	rs151114485
138	17	43370481	44874453	4011	2224	24	3	rs4792849;rs55938136;rs1468240
139	17	56451407	57229716	282	229	1	1	rs12948039
140	18	5872442	5887778	7	5	1	1	rs34948998
141	18	22618399	22648505	15	11	1	1	rs4347706
142	18	25534039	25637562	33	23	3	1	rs1785613
143	18	26260191	26467370	124	99	1	1	rs8094777
144	18	31093423	31298923	92	82	2	1	rs7237528
145	18	35086406	35278126	199	177	8	1	rs35064785
146	18	39145411	39324075	146	114	2	1	rs17597349
147	18	50467474	51055069	821	626	7	2	rs11872713;rs62098049
148	18	52520149	53673889	222	180	13	5	rs11874015;rs11875348;rs619466;rs17089911;rs1553600
149	18	75887984	75920632	176	146	1	1	rs12961616
150	19	4945250	5024099	13	13	1	1	rs10853981
151	19	6211876	6276235	33	30	1	1	rs11669692
152	19	9789553	10695975	4	1	1	1	rs377678593
153	19	13132215	13215111	13	11	2	1	rs75413320
154	20	3087033	3147024	58	45	4	1	rs866494
155	20	14696433	14811477	19	15	1	1	rs6034019
156	20	32911222	34026138	447	339	3	1	rs6088764
157	20	43598154	43717435	61	40	1	1	rs6073591
158	20	50802308	51183517	197	169	2	1	rs74564164
159	20	51602749	51631183	35	26	1	1	rs2252098
160	20	59785692	59873576	56	54	3	1	rs6129084
161	22	34280249	34328332	34	28	3	1	rs5754738
162	22	50616806	50668807	10	9	1	1	rs909687
Note: `N SNPs` = the number of SNPs in the locus from the reference panel; `N GWAS SNPs` = the number of SNPs in the locus from the GWAS summary statistics; `N Ind Sig SNPs` = the number of independent significant SNPs in the locus.

## Sheet: ST7
ST7. Lead SNPs associated with Income factor
rsID	Genomic Locus	Chromosome	Position	Allele 1	Allele 2	Frequency Allele 1	Beta	SE	P value	Eff. N
rs488786	1	1	20888207	T	C	0.1683	0.0130	0.0023	9.4926E-09	692167.11
rs2840765	2	1	28849316	A	G	0.6410	0.0109	0.0018	7.8356E-10	685350.84
rs2494995	3	1	44022303	A	C	0.7858	0.0158	0.0021	2.3541E-14	689370.54
rs11587434	4	1	72615118	A	G	0.2618	0.0135	0.0021	8.8944E-11	594072.07
rs12140966	4	1	73990925	T	C	0.1206	0.0166	0.0026	2.1021E-10	691223.18
rs1157072	4	1	72634912	A	G	0.9470	-0.0258	0.0042	7.4914E-10	566802.89
rs12131707	4	1	72844293	T	C	0.2278	-0.0112	0.0020	3.7105E-08	691508.45
rs1008078	5	1	91189731	T	C	0.4156	-0.0127	0.0017	2.6886E-13	687034.00
rs11586170	6	1	96196776	T	C	0.5134	0.0106	0.0017	7.7425E-10	674085.06
rs623560	7	1	96880369	A	T	0.8780	-0.0147	0.0026	1.6527E-08	688798.84
rs12401598	8	1	107580533	A	C	0.3408	-0.0100	0.0018	2.4677E-08	691289.13
rs1400875	9	1	201821443	T	C	0.6570	0.0114	0.0018	3.7147E-10	675026.82
rs3747631	10	1	204587569	C	G	0.2154	0.0164	0.0021	1.8182E-15	692892.89
rs6429422	11	1	243472801	T	G	0.6783	0.0141	0.0018	2.6106E-14	670022.54
rs1995812	12	2	22569369	A	G	0.3802	-0.0100	0.0018	1.4260E-08	682015.72
rs1377906	13	2	44778463	T	C	0.6474	-0.0108	0.0018	1.6257E-09	686073.39
rs4671358	14	2	60164634	A	T	0.6195	-0.0111	0.0017	2.5194E-10	692703.17
rs45564436	15	2	60708402	A	G	0.1045	0.0200	0.0028	5.4494E-13	691692.39
rs10496091	15	2	61482261	A	G	0.2900	-0.0115	0.0019	9.5762E-10	683041.93
rs34045986	15	2	61688489	T	C	0.7785	-0.0118	0.0020	8.7082E-09	691809.19
rs357001	15	2	60810516	A	G	0.6062	0.0097	0.0018	3.6136E-08	681295.03
rs733709	16	2	68081308	A	C	0.1021	-0.0154	0.0028	4.8270E-08	687994.40
rs75708852	17	2	98167176	A	C	0.0384	-0.0269	0.0048	2.0742E-08	586202.94
rs11123818	18	2	100867308	A	G	0.3814	0.0167	0.0018	1.7259E-21	687619.52
rs56211325	18	2	101041230	T	C	0.0245	0.0446	0.0060	9.7420E-14	582442.39
rs2970991	18	2	101322193	C	G	0.5157	0.0103	0.0017	1.5233E-09	692161.98
rs79031066	18	2	101327642	A	T	0.0944	0.0177	0.0031	1.0321E-08	610533.83
rs3087523	19	2	105977776	A	G	0.1185	-0.0143	0.0026	4.9535E-08	691677.57
rs62167936	20	2	142282341	A	G	0.9327	0.0239	0.0036	2.1586E-11	624113.06
rs7575189	21	2	174015168	A	G	0.5933	0.0096	0.0017	3.4926E-08	687007.71
rs10188385	22	2	185949889	T	C	0.8150	0.0124	0.0022	1.2975E-08	692829.94
rs11685933	23	2	188938473	A	G	0.0220	-0.0368	0.0063	6.3690E-09	576859.93
rs2357461	24	2	193769529	A	G	0.4892	0.0104	0.0018	5.9992E-09	630711.01
rs4850855	25	2	199493482	A	G	0.4740	-0.0149	0.0018	7.3417E-17	632375.31
rs12474453	26	2	203566078	A	C	0.1502	-0.0172	0.0024	4.9900E-13	691970.67
rs55897719	27	2	212590841	A	C	0.3169	-0.0141	0.0019	1.4499E-13	632387.61
rs6727114	27	2	212752193	T	C	0.2740	0.0118	0.0020	8.1688E-09	601609.84
rs73989464	28	2	215241551	A	G	0.8177	-0.0130	0.0023	2.6862E-08	610580.25
rs34880628	29	2	233614819	T	C	0.3280	-0.0109	0.0018	2.0040E-09	692390.88
rs1316457	30	2	237065805	A	G	0.8208	0.0140	0.0022	4.4694E-10	678780.73
rs9882532	31	3	16865845	T	C	0.6320	0.0100	0.0018	1.4892E-08	692796.30
rs1317154	32	3	49910084	T	C	0.4961	0.0211	0.0017	3.1763E-35	689188.28
rs6774721	32	3	49381898	A	G	0.1388	0.0206	0.0026	1.0009E-15	633039.70
rs13324142	32	3	48669447	T	C	0.1006	0.0205	0.0028	3.9825E-13	690004.84
rs12492113	32	3	50521402	A	G	0.1339	-0.0179	0.0025	1.0777E-12	680995.53
rs13078949	32	3	49361791	A	G	0.5525	0.0116	0.0017	1.3660E-11	686992.10
rs112634398	32	3	50075494	A	G	0.9495	0.0261	0.0040	5.8105E-11	656222.05
rs62260764	32	3	47990500	C	G	0.2510	-0.0118	0.0020	1.6627E-09	692415.85
rs138412093	32	3	48940334	C	G	0.0582	-0.0221	0.0037	2.9252E-09	657007.95
rs4261877	32	3	50692394	C	G	0.5226	0.0096	0.0017	1.5257E-08	690527.97
rs112101327	32	3	49813826	T	C	0.9000	-0.0158	0.0028	2.5062E-08	689571.67
rs142344547	32	3	49956036	A	G	0.0608	0.0197	0.0036	4.1764E-08	676799.33
rs2046440	33	3	84566535	T	C	0.5828	-0.0108	0.0018	2.0270E-09	632996.52
rs9841158	34	3	86044977	T	C	0.5627	0.0112	0.0018	8.7816E-10	611685.78
rs1901547	34	3	85337036	A	G	0.3846	-0.0098	0.0017	1.9694E-08	692489.51
rs17517170	34	3	85591302	T	C	0.0674	0.0191	0.0034	2.0613E-08	684376.68
rs9856289	35	3	123898877	A	C	0.6954	0.0104	0.0019	1.6468E-08	689403.18
rs57706556	36	3	127181579	A	T	0.1819	0.0122	0.0022	2.7291E-08	692265.78
rs741501	37	3	180749249	T	G	0.1717	-0.0143	0.0023	3.2704E-10	679899.22
rs362307	38	4	3241845	T	C	0.0794	-0.0192	0.0032	2.1927E-09	662017.05
rs17834203	38	4	2913651	A	G	0.2891	0.0111	0.0019	5.7786E-09	669662.86
rs35986547	38	4	3385974	T	C	0.2158	0.0116	0.0021	1.8543E-08	691023.83
rs362309	38	4	3240915	C	G	0.4248	0.0098	0.0018	2.1861E-08	661987.34
rs13131350	39	4	17877487	A	G	0.8742	0.0153	0.0026	2.4454E-09	692650.39
rs13107506	40	4	67876678	A	G	0.5612	0.0131	0.0017	2.8267E-14	688552.69
rs35518360	41	4	103146890	A	T	0.9286	0.0236	0.0033	1.2841E-12	681448.99
rs2647234	42	4	106260991	T	C	0.5828	0.0128	0.0017	1.2197E-13	692799.62
rs13149588	43	4	152717757	T	C	0.5207	0.0101	0.0017	3.1708E-09	692606.86
rs7666007	44	4	159677712	A	G	0.3772	-0.0116	0.0019	7.3610E-10	597799.17
rs77543296	45	5	7367049	T	C	0.2054	0.0133	0.0022	2.8717E-09	606379.62
rs62366190	46	5	60483935	C	G	0.6706	-0.0155	0.0018	1.0934E-17	691512.38
rs79009682	46	5	60494556	A	G	0.0328	0.0328	0.0053	8.2112E-10	552514.53
rs6870654	47	5	63831964	T	C	0.7547	-0.0143	0.0021	1.4146E-11	606687.99
rs10515086	48	5	67781021	T	C	0.1579	-0.0180	0.0025	4.5524E-13	609792.14
rs6882046	49	5	87968864	A	G	0.7458	-0.0140	0.0020	6.9517E-13	692328.76
rs12653396	49	5	87847273	A	T	0.5707	-0.0102	0.0017	2.8774E-09	688861.64
rs10052296	50	5	89206800	A	G	0.1087	0.0149	0.0027	4.9072E-08	690072.75
rs114468556	51	5	92870246	A	T	0.0415	0.0275	0.0044	2.5423E-10	663540.90
rs161645	52	5	104069917	A	G	0.3184	-0.0113	0.0019	6.9485E-09	607352.61
rs152585	53	5	106787266	T	C	0.3318	0.0110	0.0018	1.0991E-09	688391.81
rs11749826	53	5	106649583	A	G	0.6198	0.0097	0.0018	3.7755E-08	689206.20
rs36048468	54	5	122879901	T	C	0.1975	0.0119	0.0021	2.6203E-08	692439.14
rs32940	55	5	141132286	T	C	0.3156	-0.0120	0.0018	5.2274E-11	688776.08
rs11134597	56	5	169375958	C	G	0.6080	-0.0098	0.0018	2.5423E-08	684456.30
rs2026458	57	6	12825874	T	C	0.4560	0.0106	0.0018	5.1547E-09	609613.22
rs9464277	58	6	13773149	A	C	0.3088	0.0108	0.0020	3.4808E-08	611895.81
rs9467804	59	6	26583129	T	C	0.4779	-0.0100	0.0017	4.7040E-09	691800.48
rs766406	59	6	26319588	T	G	0.6360	0.0101	0.0018	1.2061E-08	687672.32
rs10947675	60	6	37479972	A	G	0.5134	0.0101	0.0018	1.1577E-08	632886.35
rs9375188	61	6	98555272	T	C	0.4758	0.0217	0.0017	3.1590E-37	692698.66
rs11153822	61	6	98214814	T	C	0.4864	0.0138	0.0017	1.0675E-15	675003.05
rs72936857	61	6	98495694	T	G	0.0871	-0.0216	0.0032	2.6269E-11	597140.56
rs6569372	61	6	98675915	A	T	0.3992	0.0104	0.0017	2.4092E-09	681714.14
rs56081191	61	6	98557732	A	G	0.0752	0.0206	0.0035	4.1829E-09	584398.69
rs10499014	61	6	97947755	C	G	0.7312	-0.0111	0.0019	1.0051E-08	681697.98
rs117005905	62	6	114218608	T	C	0.1085	0.0186	0.0028	1.3168E-11	682949.66
rs794865	63	6	119177127	T	G	0.8284	-0.0146	0.0023	1.3425E-10	681428.36
rs9388490	64	6	126704795	T	C	0.4416	0.0108	0.0017	4.2926E-10	679162.04
rs72979823	65	6	140794354	T	C	0.0710	-0.0200	0.0033	2.0049E-09	684536.70
rs12204714	66	6	152235339	T	C	0.6464	0.0138	0.0018	8.3864E-15	689180.04
rs13240401	67	7	2194396	T	C	0.7764	0.0133	0.0021	4.6203E-10	632836.15
rs17568389	68	7	8091876	A	T	0.4980	0.0117	0.0017	5.3000E-12	692619.08
rs9640052	68	7	8001001	T	C	0.8427	0.0154	0.0025	6.4372E-10	603529.92
rs116954108	69	7	45459876	A	C	0.9681	-0.0302	0.0050	1.1049E-09	658519.58
rs4728548	70	7	75654632	A	T	0.2706	0.0127	0.0020	2.4273E-10	630421.78
rs1405876	71	7	86237581	T	G	0.6268	0.0107	0.0018	1.4315E-09	678941.67
rs12534506	72	7	92662327	A	T	0.4962	-0.0095	0.0017	4.3333E-08	663738.79
rs2406253	73	7	100077273	A	G	0.8079	0.0128	0.0022	2.9362E-09	692918.09
rs17706864	74	7	104548319	A	T	0.6053	-0.0122	0.0017	2.0534E-12	689453.97
rs13240504	75	7	126089319	T	C	0.1467	-0.0135	0.0024	1.7933E-08	692782.74
rs4731967	76	7	133271768	A	G	0.8068	0.0144	0.0022	1.9441E-11	692109.94
rs11765015	77	7	150770832	A	G	0.2653	0.0114	0.0019	3.1705E-09	689608.99
rs4537322	78	8	4828069	A	G	0.3391	-0.0105	0.0018	5.2035E-09	690275.08
rs9643972	79	8	13967618	A	G	0.5010	0.0100	0.0017	4.7682E-09	687888.18
rs2725371	80	8	30854033	A	G	0.2912	-0.0118	0.0019	2.5521E-10	690847.22
rs11784187	81	8	56135727	A	G	0.4452	-0.0103	0.0018	1.9984E-08	606768.29
rs2246873	82	8	57433941	A	G	0.5553	0.0100	0.0017	4.5653E-09	692258.11
rs7838687	83	8	66404202	A	G	0.2927	-0.0103	0.0019	4.1126E-08	687065.24
rs7827887	84	8	93026374	A	G	0.7773	0.0118	0.0020	8.6811E-09	689203.94
rs17430287	85	8	118856307	A	G	0.7846	0.0118	0.0021	1.2011E-08	692684.30
rs72682425	86	8	120094476	A	C	0.1421	0.0133	0.0024	4.5489E-08	692189.06
rs3847223	87	9	1790488	T	G	0.5272	0.0149	0.0017	2.4829E-18	691984.75
rs10429537	88	9	23346842	C	G	0.5918	-0.0199	0.0017	9.8987E-31	690757.68
rs4877514	89	9	82438218	T	C	0.4488	-0.0102	0.0018	1.2806E-08	633116.98
rs3750358	90	9	96425138	T	C	0.3254	-0.0106	0.0018	7.3869E-09	674990.64
rs2181071	91	9	99259744	T	C	0.1858	0.0156	0.0022	8.5806E-13	692846.20
rs10818605	92	9	124614496	T	C	0.5697	0.0119	0.0018	7.1913E-11	606697.44
rs7029417	93	9	126426651	T	C	0.6804	0.0113	0.0018	6.0925E-10	692559.89
rs10821924	94	10	63584742	A	G	0.5800	-0.0096	0.0017	2.1060E-08	692928.00
rs10740118	95	10	65101207	C	G	0.4137	0.0110	0.0017	1.7418E-10	690484.69
rs12359372	96	10	67767951	T	C	0.6659	-0.0099	0.0018	4.5996E-08	683246.29
rs10786662	97	10	103989812	C	G	0.5740	-0.0128	0.0017	8.0715E-14	692346.87
rs2735421	97	10	103541016	T	G	0.2984	0.0128	0.0019	8.1466E-12	684769.42
rs17698831	97	10	103656466	A	T	0.0629	-0.0225	0.0035	1.8117E-10	683210.37
rs12773916	98	10	104924838	A	G	0.1505	-0.0149	0.0024	3.2239E-10	692883.91
rs3781339	99	10	105428152	T	C	0.1970	-0.0130	0.0022	6.2065E-09	629121.58
rs11192059	100	10	106202272	T	C	0.1345	-0.0141	0.0025	2.1262E-08	675799.40
rs1833482	101	10	107415023	T	G	0.8136	-0.0121	0.0022	4.1612E-08	681187.23
rs9419387	102	10	133758358	A	G	0.3906	0.0112	0.0017	1.2353E-10	692050.58
rs7940022	103	11	12873906	T	G	0.6943	0.0139	0.0018	5.2941E-14	692823.80
rs7483842	104	11	24972495	T	C	0.4744	0.0096	0.0017	3.3231E-08	670510.93
rs11030034	105	11	27516785	C	G	0.2468	-0.0110	0.0020	2.4326E-08	689559.52
rs75166711	106	11	46154590	A	G	0.1470	0.0148	0.0024	7.9715E-10	692061.84
rs12290350	107	11	76480255	T	C	0.2160	0.0122	0.0021	4.0427E-09	689800.17
rs1949885	108	11	80317350	T	C	0.5049	-0.0109	0.0018	2.0996E-09	607572.04
rs10897675	108	11	80492701	A	G	0.6676	-0.0101	0.0018	2.4945E-08	690474.46
rs10830568	109	11	90485297	A	C	0.5132	0.0097	0.0017	1.0962E-08	688908.79
rs7108077	110	11	95838005	A	G	0.6335	-0.0117	0.0018	3.5318E-11	692824.86
rs4539421	111	12	13416267	T	C	0.1194	-0.0146	0.0026	2.4292E-08	691963.41
rs4760684	112	12	48518080	T	C	0.6877	0.0100	0.0018	4.4287E-08	692855.59
rs10459232	113	12	49467076	A	C	0.5518	-0.0103	0.0017	1.8273E-09	690968.31
rs10876864	114	12	56401085	A	G	0.5820	-0.0110	0.0017	1.7960E-10	689526.73
rs7954591	115	12	58299037	A	G	0.5584	0.0103	0.0017	1.8748E-09	689637.44
rs10779006	116	12	83873130	T	C	0.4774	0.0101	0.0017	2.5878E-09	692772.20
rs10506965	117	12	89775029	T	G	0.4442	-0.0105	0.0017	7.6988E-10	691868.01
rs7953929	118	12	123758235	C	G	0.8033	-0.0152	0.0021	1.1784E-12	689428.79
rs35835494	119	12	130755341	T	C	0.4278	-0.0094	0.0017	4.2721E-08	692891.47
rs17262885	120	13	58313302	A	G	0.2721	-0.0139	0.0019	3.1168E-13	692350.32
rs4528452	121	13	74737422	T	C	0.1262	0.0140	0.0026	4.9908E-08	691871.76
rs9556958	122	13	99100046	T	C	0.5199	-0.0112	0.0017	4.0229E-11	691922.11
rs7323466	123	13	100671869	T	C	0.3610	-0.0102	0.0018	1.1238E-08	685395.66
rs59841088	124	14	23440049	A	G	0.4004	-0.0101	0.0017	6.4261E-09	690700.71
rs4981684	125	14	29587809	T	C	0.1305	-0.0164	0.0025	7.9049E-11	692730.02
rs10145461	126	14	33298330	T	G	0.4716	0.0099	0.0017	5.5833E-09	690441.81
rs7155448	127	14	60937851	T	C	0.2888	0.0123	0.0019	5.5211E-11	690461.68
rs177413	128	14	73683194	T	C	0.3602	0.0127	0.0019	2.5408E-11	603119.98
rs72730705	129	15	78046098	T	C	0.9564	-0.0248	0.0042	4.0785E-09	671133.46
rs4788081	130	16	28556147	T	C	0.6185	0.0153	0.0017	2.3811E-18	692383.97
rs6565192	131	16	30585535	T	C	0.5272	0.0109	0.0018	3.1994E-09	591259.75
rs6500255	132	16	49796980	T	C	0.6123	-0.0098	0.0017	1.8824E-08	692722.49
rs72801818	133	16	53476042	T	C	0.2968	0.0105	0.0019	1.6249E-08	691545.15
rs4788593	134	16	72022965	C	G	0.5203	0.0098	0.0017	7.4746E-09	692645.35
rs1506818	135	16	76472122	A	T	0.5404	-0.0097	0.0017	1.7663E-08	680760.46
rs77270200	136	16	90093075	A	G	0.0943	-0.0201	0.0029	6.1289E-12	684812.54
rs151114485	137	17	38301901	A	G	0.0259	-0.0344	0.0058	4.0763E-09	581938.90
rs1468240	138	17	44196447	A	T	0.2214	-0.0230	0.0021	6.8358E-27	633261.73
rs55938136	138	17	43798360	A	G	0.7983	0.0217	0.0023	1.3492E-20	569874.94
rs4792849	138	17	43395178	A	G	0.2590	-0.0109	0.0019	2.0015E-08	685532.11
rs12948039	139	17	57045184	T	C	0.6083	0.0103	0.0017	3.9074E-09	692365.75
rs34948998	140	18	5879800	A	T	0.4790	0.0095	0.0017	2.5407E-08	690292.38
rs4347706	141	18	22638565	T	C	0.5535	-0.0096	0.0017	1.8076E-08	692646.15
rs1785613	142	18	25545606	A	C	0.6600	-0.0116	0.0018	1.1086E-10	692065.85
rs8094777	143	18	26261735	A	G	0.7709	0.0113	0.0020	2.3576E-08	689823.22
rs7237528	144	18	31210132	A	G	0.5362	0.0102	0.0017	1.8370E-09	692691.18
rs35064785	145	18	35197862	A	G	0.3358	-0.0149	0.0018	1.4746E-16	692584.88
rs17597349	146	18	39291937	T	C	0.1182	0.0164	0.0026	4.5059E-10	691733.19
rs62098049	147	18	50904666	A	G	0.4306	-0.0127	0.0018	1.2222E-12	633137.91
rs11872713	147	18	50547541	T	C	0.1516	0.0131	0.0024	3.0560E-08	692840.24
rs619466	148	18	53198836	A	G	0.0941	0.0243	0.0029	8.5235E-17	686783.58
rs11875348	148	18	52753785	A	C	0.1854	0.0149	0.0022	9.0562E-12	692829.96
rs17089911	148	18	53315397	A	T	0.5234	-0.0108	0.0017	2.1212E-10	692533.78
rs1553600	148	18	53514134	A	G	0.8133	0.0132	0.0022	1.5927E-09	691280.42
rs11874015	148	18	52531198	T	C	0.3124	0.0101	0.0018	4.2463E-08	691995.45
rs12961616	149	18	75908142	T	G	0.7366	0.0128	0.0019	3.1970E-11	692233.62
rs10853981	150	19	4965064	A	G	0.3312	-0.0106	0.0018	4.0046E-09	691017.27
rs11669692	151	19	6214291	A	G	0.8048	-0.0148	0.0023	1.6824E-10	591944.73
rs377678593	152	19	10164303	A	G	0.9948	-0.0829	0.0141	4.4717E-09	488011.42
rs75413320	153	19	13149854	T	C	0.8866	0.0206	0.0027	4.2682E-14	671081.41
rs866494	154	20	3100862	A	G	0.4648	0.0118	0.0017	4.9224E-12	689770.83
rs6034019	155	20	14702915	A	G	0.3108	-0.0105	0.0018	1.0817E-08	688573.16
rs6088764	156	20	33793159	A	C	0.2858	0.0110	0.0019	6.2774E-09	679080.37
rs6073591	157	20	43620419	T	C	0.6922	0.0104	0.0018	1.4842E-08	691524.04
rs74564164	158	20	50964384	T	C	0.0559	-0.0224	0.0037	2.0739E-09	676879.39
rs2252098	159	20	51620301	T	C	0.4792	-0.0093	0.0017	4.7898E-08	692224.90
rs6129084	160	20	59828857	A	T	0.3635	-0.0132	0.0018	1.0078E-13	690092.32
rs5754738	161	22	34280249	A	G	0.2760	0.0135	0.0019	1.2349E-12	691167.94
rs909687	162	22	50653895	C	G	0.5861	-0.0102	0.0018	2.9578E-08	611064.72
Notes: 1. For the definition of effective sample size (Eff. N), see Supplementary Note section 2.5. 2. The p-values were obtained by unadjusted two-sided Z-tests directly from the GWAS results without adjustment.

## Sheet: ST8
ST8. Genomic loci associated with occupational income
Genomic Locus	Chromosome	Start	End	N SNPs	N GWAS SNPs	N Ind Sig SNPs	N Lead SNPs	Lead SNPs
1	1	43788172	44178070	139	106	2	1	rs710251
2	1	72126536	73187836	113	94	7	2	rs1157072;rs1620977
3	1	91189731	91214714	17	14	1	1	rs1008078
4	1	243282562	243500994	121	84	1	1	rs3943093
5	2	44475737	44882800	585	473	3	1	rs1085443
6	2	60607636	60811988	60	38	4	2	rs45564436;rs357003
7	2	61482261	61486689	2	1	1	1	rs10496091
8	2	100630115	101047174	417	355	6	1	rs893246
9	2	199366511	199562966	120	99	2	2	rs6756148;rs1455351
10	3	47400308	51087892	1326	1048	32	5	rs116033001;rs11706370;rs76194913;rs9831967;rs2282760
11	3	85517112	86163862	373	290	4	1	rs9841158
12	4	67801134	67906728	147	128	1	1	rs13106782
13	4	103001649	103198082	5	5	1	1	rs13107325
14	4	106048360	106379808	254	178	4	1	rs7661349
15	4	152321881	152752413	202	170	1	1	rs6535817
16	4	159651875	159851383	198	147	1	1	rs3924237
17	5	59823118	60800336	169	132	8	2	rs7381195;rs36198109
18	5	63737592	63861475	46	38	2	1	rs10053567
19	5	67763676	67824690	5	5	1	1	rs10515086
20	5	87440497	88140942	183	150	5	2	rs17420814;rs34319
21	6	26157941	26671135	218	187	3	2	rs9379831;rs9467804
22	6	98233195	98781196	490	384	13	3	rs6928545;rs72936857;rs1487441
23	6	119068833	119430226	153	120	1	1	rs7750373
24	6	152201201	152264529	47	38	1	1	rs12204714
25	7	2171155	2248472	70	50	1	1	rs13240401
26	7	86198818	86340497	90	80	1	1	rs1405876
27	7	104518524	104994721	27	24	3	1	rs2430482
28	7	132953698	133733917	252	201	2	1	rs2953621
29	8	4780780	4849606	88	73	2	1	rs12114470
30	8	143319879	143399187	8	7	1	1	rs13274119
31	9	1714054	1792147	318	244	7	1	rs3847223
32	9	23341715	23419885	85	80	4	1	rs4977836
33	9	124585739	124622109	72	57	1	1	rs10818605
34	10	64822828	64846841	70	51	1	1	rs7907717
35	10	103519378	104192691	50	43	2	1	rs2735421
36	10	133867500	133902611	49	36	1	1	rs2026123
37	11	12719794	12894758	166	131	3	1	rs4757956
38	11	46062245	46167596	11	10	1	1	rs75166711
39	11	66069218	66119563	17	16	1	1	rs490972
40	11	76885401	76917220	73	64	1	1	rs2276293
41	11	80305937	80341130	14	12	1	1	rs1949885
42	11	84845652	85525077	184	154	1	1	rs142187170
43	11	90394540	90539430	238	187	2	1	rs12291122
44	11	95834689	95849027	10	10	1	1	rs12799722
45	12	58270921	58303349	31	25	1	1	rs7954591
46	12	82156807	82391364	80	72	2	1	rs10862408
47	12	83895440	84095932	9	6	1	1	rs11115901
48	12	123447928	123913433	411	324	2	1	rs4930719
49	13	58252801	58717504	240	194	3	1	rs6561943
50	14	29505323	29662737	63	49	1	1	rs4981684
51	14	60789828	61108825	168	134	1	1	rs7155448
52	14	73341666	73710734	74	51	2	1	rs165937
53	16	28338039	29001460	406	260	5	1	rs62034350
54	17	43463493	44865603	3872	2380	7	3	rs757503;rs55938136;rs199441
55	18	22618399	22654067	16	12	1	1	rs8089996
56	18	35125161	35278126	144	122	4	1	rs35064785
57	18	52721767	53413423	33	28	4	1	rs619466
58	19	6211876	6266614	32	29	1	1	rs11669692
59	19	13132215	13213749	12	10	1	1	rs75413320
Note: `N SNPs` = the number of SNPs in the locus from the reference panel; `N GWAS SNPs` = the number of SNPs in the locus from the GWAS summary statistics; `N Ind Sig SNPs` = the number of independent significant SNPs in the locus.

## Sheet: ST9
ST9. Lead SNPs associated with occupational income
rsID	Genomic Locus	Chromosome	Position	Allele 1	Allele 2	Frequency Allele 1	Beta	SE	P value	Eff. N
rs710251	1	1	43826312	A	C	0.6592	0.0134	0.0023	5.6225E-09	420896.30
rs1620977	2	1	72729142	A	G	0.2635	0.0169	0.0025	9.3560E-12	420668.87
rs1157072	2	1	72634912	A	G	0.9470	-0.0284	0.0049	9.0439E-09	407036.99
rs1008078	3	1	91189731	T	C	0.4156	-0.0125	0.0022	1.4767E-08	421414.90
rs3943093	4	1	243458502	T	C	0.3233	-0.0149	0.0024	3.0585E-10	408714.27
rs1085443	5	2	44635015	A	G	0.2667	0.0146	0.0025	2.8418E-09	421418.71
rs45564436	6	2	60708402	A	G	0.1045	0.0217	0.0036	1.1798E-09	421445.35
rs357003	6	2	60807555	T	C	0.3904	-0.0129	0.0022	7.8960E-09	421175.11
rs10496091	7	2	61482261	A	G	0.2900	-0.0132	0.0024	4.1746E-08	421347.34
rs893246	8	2	100814917	T	C	0.6000	-0.0191	0.0025	6.2064E-15	345833.10
rs1455351	9	2	199492201	A	G	0.5598	0.0132	0.0022	1.7218E-09	421106.60
rs6756148	9	2	199371044	T	C	0.8749	-0.0182	0.0033	3.6001E-08	420526.13
rs11706370	10	3	49441091	A	G	0.3088	0.0255	0.0024	6.7938E-27	414925.10
rs9831967	10	3	50217234	T	C	0.5574	0.0198	0.0022	1.8029E-19	421424.42
rs76194913	10	3	49657209	C	G	0.0926	-0.0244	0.0038	1.1389E-10	414464.62
rs116033001	10	3	48194646	A	C	0.0578	0.0272	0.0047	5.5872E-09	420610.82
rs2282760	10	3	50494497	A	G	0.8598	0.0172	0.0031	4.4415E-08	421541.46
rs9841158	11	3	86044977	T	C	0.5627	0.0143	0.0022	7.0459E-11	421269.31
rs13106782	12	4	67866704	A	T	0.5610	0.0143	0.0022	8.5631E-11	419074.04
rs13107325	13	4	103188709	T	C	0.0629	-0.0280	0.0045	4.8343E-10	418619.56
rs7661349	14	4	106066982	T	C	0.3578	-0.0140	0.0023	6.9480E-10	421354.95
rs6535817	15	4	152641941	C	G	0.4866	-0.0132	0.0024	4.2236E-08	345686.56
rs3924237	16	4	159669864	A	G	0.3352	-0.0140	0.0023	1.4980E-09	421053.30
rs36198109	17	5	60559156	A	G	0.3866	-0.0139	0.0022	4.6952E-10	421314.04
rs7381195	17	5	60030791	A	T	0.6174	-0.0129	0.0022	9.2655E-09	421076.14
rs10053567	18	5	63813396	T	C	0.7831	-0.0177	0.0026	2.0274E-11	421507.21
rs10515086	19	5	67781021	T	C	0.1579	-0.0186	0.0030	5.0645E-10	420214.97
rs34319	20	5	88023349	A	T	0.4091	0.0163	0.0024	2.3402E-11	345629.46
rs17420814	20	5	87818045	T	C	0.9008	-0.0203	0.0036	2.5410E-08	421129.43
rs9379831	21	6	26175852	A	C	0.3185	0.0144	0.0023	6.7455E-10	421146.56
rs9467804	21	6	26583129	T	C	0.4779	-0.0123	0.0022	1.7580E-08	421039.03
rs1487441	22	6	98553894	A	G	0.4758	0.0241	0.0022	2.3651E-28	421501.50
rs6928545	22	6	98337903	A	G	0.6702	0.0151	0.0023	9.4308E-11	414266.70
rs72936857	22	6	98495694	T	G	0.0871	-0.0233	0.0039	1.6840E-09	420839.20
rs7750373	23	6	119339082	T	C	0.1744	0.0164	0.0029	1.0093E-08	421260.75
rs12204714	24	6	152235339	T	C	0.6464	0.0145	0.0023	1.8744E-10	421407.29
rs13240401	25	7	2194396	T	C	0.7764	0.0178	0.0029	7.5499E-10	345604.72
rs1405876	26	7	86237581	T	G	0.6268	0.0132	0.0023	5.1415E-09	421288.34
rs2430482	27	7	104533932	A	G	0.3942	-0.0135	0.0022	1.4357E-09	420769.74
rs2953621	28	7	133662403	C	G	0.3476	-0.0148	0.0025	5.0339E-09	345793.12
rs12114470	29	8	4821188	A	G	0.6674	0.0131	0.0023	1.6366E-08	417659.05
rs13274119	30	8	143342967	A	C	0.1466	0.0169	0.0031	4.3109E-08	421164.64
rs3847223	31	9	1790488	T	G	0.5272	0.0148	0.0022	1.0307E-11	421086.61
rs4977836	32	9	23355664	A	C	0.4073	0.0179	0.0022	6.6374E-16	420614.63
rs10818605	33	9	124614496	T	C	0.5697	0.0128	0.0022	6.0028E-09	421255.99
rs7907717	34	10	64840901	C	G	0.3975	0.0140	0.0025	1.1433E-08	345538.14
rs2735421	35	10	103541016	T	G	0.2984	0.0140	0.0024	4.6132E-09	419723.96
rs2026123	36	10	133883426	A	G	0.6561	0.0136	0.0023	3.2918E-09	420725.96
rs4757956	37	11	12876666	A	G	0.6942	0.0147	0.0024	4.4363E-10	421595.70
rs75166711	38	11	46154590	A	G	0.1470	0.0173	0.0031	1.9963E-08	421432.98
rs490972	39	11	66079786	A	G	0.4728	-0.0124	0.0022	1.3044E-08	419881.92
rs2276293	40	11	76917220	A	G	0.5022	0.0127	0.0022	6.4276E-09	419017.89
rs1949885	41	11	80317350	T	C	0.5049	-0.0121	0.0022	3.3861E-08	419000.77
rs142187170	42	11	85420889	A	C	0.0213	0.0431	0.0077	2.3144E-08	403326.46
rs12291122	43	11	90531578	T	G	0.4710	-0.0124	0.0022	1.2695E-08	421515.77
rs12799722	44	11	95834689	A	G	0.3668	0.0127	0.0023	1.8104E-08	421607.12
rs7954591	45	12	58299037	A	G	0.5584	0.0127	0.0022	7.3264E-09	420979.08
rs10862408	46	12	82359619	C	G	0.2644	0.0139	0.0025	1.7197E-08	421110.40
rs11115901	47	12	83925378	T	G	0.7234	0.0144	0.0024	3.0899E-09	420739.29
rs4930719	48	12	123908948	A	G	0.1798	0.0181	0.0029	2.4768E-10	413347.48
rs6561943	49	13	58356761	T	C	0.2647	-0.0166	0.0025	1.6526E-11	421303.57
rs4981684	50	14	29587809	T	C	0.1305	-0.0183	0.0032	1.5070E-08	421498.64
rs7155448	51	14	60937851	T	C	0.2888	0.0137	0.0024	1.1216E-08	421433.93
rs165937	52	14	73581736	A	G	0.6388	-0.0134	0.0023	3.0233E-09	421514.82
rs62034350	53	16	28562256	A	G	0.6180	0.0173	0.0022	1.1964E-14	421320.70
rs199441	54	17	44773783	A	G	0.2135	-0.0220	0.0029	7.0002E-14	345673.25
rs757503	54	17	43756466	T	C	0.7801	0.0207	0.0029	1.1368E-12	345802.65
rs55938136	54	17	43798360	A	G	0.7983	0.0178	0.0028	1.3973E-10	401974.70
rs8089996	55	18	22648505	A	C	0.5521	-0.0134	0.0022	1.0111E-09	421188.43
rs35064785	56	18	35197862	A	G	0.3358	-0.0179	0.0023	8.2051E-15	421408.24
rs619466	57	18	53198836	A	G	0.0941	0.0247	0.0037	3.2633E-11	421505.30
rs11669692	58	19	6214291	A	G	0.8048	-0.0191	0.0028	3.5265E-12	419855.27
rs75413320	59	19	13149854	T	C	0.8866	0.0198	0.0035	1.0294E-08	414517.91
Notes: 1. For the definition of effective sample size (Eff. N), see Supplementary Note section 2.5. 2. The p-values were directly obtained from GWAS results without adjustment (two-sided Z-tests).

[truncated: 38 more sheets: ST10, ST11, ST12, ST13, ST14, ST15, ST16, ST17a, ST17b, ST17c, ST17d, ST18, ST19, ST20, ST21, ST22, ST23, ST24, ST25, ST26 …]
